# Supplementary material for: The Role of [68Ga]Ga-DOTA-SSTR PET Radiotracers in Brain Tumors: A Systematic Review of the Literature and Ongoing Clinical Trials
Source: Cancers (Basel). 2022 Jun 14;14(12):2925. doi: 10.3390/cancers14122925 (PMC9221214; doi:10.3390/cancers14122925)
Supplement: Supplementary file 1 [file cancers-14-02925-s001.zip]

Archive with 1 entries (1 files):
- Supplementary File S1 - Risk of bias assessment for included studies.pdf
